# Supplementary material for: The Potential Impact of Age on Gut Microbiota in Patients with Major Depressive Disorder: A Secondary Analysis of the Prospective Observational Study
Source: J Pers Med. 2022 Nov 3;12(11):1827. doi: 10.3390/jpm12111827 (PMC9697470; doi:10.3390/jpm12111827)
Supplement: Supplementary file 1 [file jpm-12-01827-s001.zip]

Archive with 1 entries (1 files):
- jpm-1809103-supplementary.pdf
